# Supplementary material for: Bat Use of Hollows in California’s Old-Growth Redwood Forests: From DNA to Ecology
Source: Animals (Basel). 2022 Oct 27;12(21):2950. doi: 10.3390/ani12212950 (PMC9656598; doi:10.3390/ani12212950)
Supplement: Supplementary file 1 [file animals-12-02950-s001.zip]

Archive with 1 entries (1 files):
- animals-1975403-supplementary.pdf
